# Supplementary material for: Metagenomic Investigation of the Short-Term Temporal and Spatial Dynamics of the Bacterial Microbiome and the Resistome Downstream of a Wastewater Treatment Plant in the Iskar River in Bulgaria
Source: Microorganisms. 2024 Jun 20;12(6):1250. doi: 10.3390/microorganisms12061250 (PMC11207046; doi:10.3390/microorganisms12061250)
Supplement: Supplementary file 1 [file microorganisms-12-01250-s001.zip]

Archive with 2 entries (2 files):
- Suppl.tables-revised.xlsx
- suppl-combined-rIskar-final.pdf
