# Supplementary material for: Metagenomic Investigation of the Short-Term Temporal and Spatial Dynamics of the Bacterial Microbiome and the Resistome Downstream of a Wastewater Treatment Plant in the Iskar River in Bulgaria
Source: Microorganisms. 2024 Jun 20;12(6):1250. doi: 10.3390/microorganisms12061250 (PMC11207046; doi:10.3390/microorganisms12061250)
Supplement: Supplementary file 1 [file microorganisms-12-01250-s001.zip › Suppl.tables-revised.xlsx]

## Sheet: S1. Cleaned_reads
Suppl. Table S1. Raw reads stats
Sample	Clean reads (in millions)	duplicated reads (in %)	%GC	Average read length (bp)
S1	42.51	4.63	46	144
S2	53.64	4.64	47	143
S3	49.54	1.05	45	143
S4	35.86	1.08	47.5	142
S5	41.6	1.15	48.5	150
S6	63.8	1.2	50	150
S7	58.4	1	49	150
S8	59.6	1.1	48	150
Mock-Standard	2.2	2.5	45	150
Per sequnce quality score plot

## Sheet: S2. Assemblies-per-sample-Quast
Suppl. Table S2. Quast stats on assemblies per sample
Assembly	S1-Mechka-03-Nov	S2-Dragushinovo-03-Nov	S3-Mechkata-17-Nov	S4-Dragushinovo-17-Nov	S5-Mechkata-08-Dec	S6-Dragushinovo-08-Dec	S7-Dragushinovo-21-Dec	S8-Mechkata-21-Dec
# contigs (>= 0 bp)	59601	60468	57849	58520	41700	70945	43835	33859
# contigs (>= 1000 bp)	59600	60467	57849	58519	41699	70944	43834	33859
# contigs (>= 5000 bp)	3900	4825	1693	2427	1801	2888	1609	1458
# contigs (>= 10000 bp)	1330	1754	364	624	499	700	520	476
# contigs (>= 25000 bp)	261	417	41	81	110	183	137	122
# contigs (>= 50000 bp)	52	100	7	22	20	54	32	23
Total length (>= 0 bp)	139444076	156273046	107490386	117098324	85782656	145893855	87308990	69548720
Total length (>= 1000 bp)	139443587	156272715	107490386	117097764	85781932	145892992	87308685	69548720
Total length (>= 5000 bp)	43973680	59404025	14960548	24081228	18669161	30873186	18623339	16847361
Total length (>= 10000 bp)	26480330	38495977	6208491	11958601	9970986	16336869	11350845	10206604
Total length (>= 25000 bp)	10775510	18830077	1581259	3957458	4477574	8947046	5825268	5080508
Total length (>= 50000 bp)	3737612	8183554	425393	2018517	1388399	4505794	2260471	1653843
# contigs	59600	60467	57849	58520	41700	70945	43834	33859
Largest contig	199271	242978	81587	200569	113346	193216	158819	158643
Total length	139443587	156272715	107490386	117098324	85782656	145893855	87308685	69548720
GC (%)	45.05	45.97	41.5	44.51	44.48	48.79	43.62	41.95
N50	2548	3105	1832	1996	2079	2087	1948	2030
N75	1453	1547	1296	1328	1357	1356	1309	1324
L50	11453	9669	16355	14492	10035	17084	10587	7686
L75	30217	28379	34056	32860	23079	39260	24547	18560
# N's per 100 kbp	0	0	0	0	0	0	0	0

## Sheet: S3. Co-assemblies-Quast
Suppl. Table S3. Quast stats on assemblies per sample
Assembly	C1 (all reads)	C2 (Dragushinovo reads)	C3 (Mechkata reads)
# contigs (>= 0 bp)	580369	294423	223517
# contigs (>= 1000 bp)	580368	294422	223516
# contigs (>= 5000 bp)	26460	14614	11264
# contigs (>= 10000 bp)	7360	4103	3269
# contigs (>= 25000 bp)	1284	764	619
# contigs (>= 50000 bp)	253	153	107
Total length (>= 0 bp)	1192500142	621227426	475907795
Total length (>= 1000 bp)	1192499396	621227086	475907333
Total length (>= 5000 bp)	270115661	151259121	117081624
Total length (>= 10000 bp)	141991477	80690338	63391121
Total length (>= 25000 bp)	54079884	32571036	25449445
Total length (>= 50000 bp)	19464286	11970896	8418513
# contigs	580369	294422	223516
Largest contig	309641	305596	279414
Total length	1192500142	621227086	475907333
GC (%)	45.97	46.82	44.14
N50	2072	2159	2196
N90	1112	1367	1376
auN	5979.6
L50	137091	67122	50537
L90	467079	159899	120774
# N's per 100 kbp	0	0	0

## Sheet: S4. MetaCompare2.0
Suppl. Table S4. MetaCompare2.0 output on co-assemblies
	C1-all	C2-Dragushinovo	C3-Mechkata
Name	quantity	quantity	quantity
score type	Ecological	Ecological	Ecological
nContigs	580369	294423	223517
nARG	998	521	351
nMGE	12721	7285	4962
nPAT	11578	7226	3990
nARG_MGE	65	33	29
nARG_PAT	110	46	51
nARG_MGE_PAT	18	6	7
qARG	0.00172	0.00177	0.00157
qMGE	0.021919	0.024743	0.0222
qPAT	0.019949	0.024543	0.017851
qARG_MGE	0.000112	0.000112	0.00013
qARG_PAT	0.000189535	0.000156238	0.000228171
qARG_MGE_PAT	3.1e-05	2e-05	3.1e-05
distance	1.73098	1.73095	1.73105
Risk Score	6.20567	6.33685	5.7689
score type	Human health	Human health	Human health
nContigs	580369	294423	223517
nARG	36	19	12
nMGE	12721	7285	4962
nPAT	3	2	0
nARG_MGE	8	3	3
nARG_PAT	0	0	0
nARG_MGE_PAT	0	0	0
qARG	6.2e-05	6.5e-05	5.4e-05
qMGE	0.021919	0.024743	0.0222
qPAT	5e-06	7e-06	0
qARG_MGE	1.4e-05	1e-05	1.3e-05
qARG_PAT	0	0	0
qARG_MGE_PAT	0	0	0
distance	1.99996	1.99996	1.99997
Risk Score	0.189531	0.186802	0.16777

## Sheet: S5. MAGs
Suppl. Table S5. Metagenome-assembled genomes with completeness, contamination and identification
bin	completeness	contamination	GC	lineage, according to CheckM	N50	size	GTDB classification	Majority vote NCBI classification
bin.15.orig	96.6	2.131	0.567	Rhodobacteraceae	27910	3478356	d__Bacteria;p__Patescibacteria;c__Microgenomatia;o__UBA1406;f__GWC2-37-13;g__;s__	d__Bacteria;p__Candidatus Roizmanbacteria;c__;o__;f__;g__;s__
bin.2.orig	94.22	2.362	0.642	Sphingomonadales	16571	2939754	d__Bacteria;p__Bacteroidota;c__Bacteroidia;o__NS11-12g;f__UKL13-3;g__JAAFJM01;s__	d__Bacteria;p__Bacteroidetes;c__;o__;f__;g__;s__
bin.12.permissive	93.58	2.108	0.425	Lachnospiraceae	11460	2367746	d__Bacteria;p__Bacillota_A;c__Clostridia;o__Lachnospirales;f__Lachnospiraceae;g__Agathobacter;s__Agathobacter rectalis	d__Bacteria;p__Firmicutes;c__Clostridia;o__Eubacteriales;f__Lachnospiraceae;g__;s__[Eubacterium] rectale
bin.14.orig	91.97	1.913	0.343	Bacteroidetes	32913	2885321	d__Bacteria;p__Pseudomonadota;c__Alphaproteobacteria;o__Sphingomonadales;f__Sphingomonadaceae;g__Tsuneonella;s__	d__Bacteria;p__Proteobacteria;c__Alphaproteobacteria;o__Sphingomonadales;f__Erythrobacteraceae;g__Tsuneonella;s__
bin.3.orig	90.69	0	0.394	Gammaproteobacteria	82882	1382902	d__Bacteria;p__Bacteroidota;c__Bacteroidia;o__Sphingobacteriales;f__Sphingobacteriaceae;g__Pedobacter;s__	d__Bacteria;p__Bacteroidetes;c__Sphingobacteriia;o__Sphingobacteriales;f__Sphingobacteriaceae;g__Pedobacter;s__
bin.13.orig	88.01	3.624	0.694	Sphingomonadales	9861	2251040	d__Bacteria;p__Pseudomonadota;c__Alphaproteobacteria;o__Rhodobacterales;f__Rhodobacteraceae;g__Cypionkella;s__Cypionkella sp013298675	d__Bacteria;p__Proteobacteria;c__Alphaproteobacteria;o__Rhodobacterales;f__;g__;s__
bin.1.orig	86.35	3.801	0.522	Actinomycetales	22731	1300200	d__Bacteria;p__Bacteroidota;c__Bacteroidia;o__Bacteroidales;f__Bacteroidaceae;g__Prevotella;s__Prevotella sp018053665	d__Bacteria;p__Bacteroidetes;c__Bacteroidia;o__Bacteroidales;f__Prevotellaceae;g__Prevotella;s__
bin.24.strict	86.08	0.715	0.537	Bacteria	43096	1889269	d__Bacteria;p__Campylobacterota;c__Campylobacteria;o__Campylobacterales;f__Arcobacteraceae;g__Aliarcobacter;s__	d__Bacteria;p__;c__;o__;f__;g__;s__
bin.22.orig	84.93	2.561	0.35	Bacteroidetes	11065	1749234	d__Bacteria;p__Pseudomonadota;c__Gammaproteobacteria;o__Burkholderiales;f__Burkholderiaceae_B;g__;s__	d__Bacteria;p__Proteobacteria;c__Betaproteobacteria;o__Burkholderiales;f__Burkholderiaceae;g__;s__
bin.18.orig	84.63	2.611	0.508	Betaproteobacteria	15555	2176984	d__Bacteria;p__Bacteroidota;c__Bacteroidia;o__Bacteroidales;f__Bacteroidaceae;g__Prevotella;s__Prevotella sp015074785	d__Bacteria;p__Bacteroidetes;c__Bacteroidia;o__Bacteroidales;f__Prevotellaceae;g__Prevotella;s__Prevotella copri
bin.20.orig	83.68	8.48	0.55	Actinomycetales	13891	1503969	d__Bacteria;p__Actinomycetota;c__Actinomycetia;o__Actinomycetales;f__Microbacteriaceae;g__Rhodoluna;s__	d__Bacteria;p__Actinobacteria;c__Actinomycetia;o__Micrococcales;f__Microbacteriaceae;g__Rhodoluna;s__
bin.19.orig	83.15	2.488	0.462	Prevotella	8530	2078835	d__Bacteria;p__Actinomycetota;c__Actinomycetia;o__Actinomycetales;f__Microbacteriaceae;g__Aurantimicrobium;s__	d__Bacteria;p__Actinobacteria;c__Actinomycetia;o__Micrococcales;f__Microbacteriaceae;g__Aurantimicrobium;s__
bin.8.orig	82.99	2.567	0.368	Bacteria	9534	2139794	d__Bacteria;p__Pseudomonadota;c__Gammaproteobacteria;o__Pseudomonadales;f__Moraxellaceae;g__JAGLBJ01;s__	d__Bacteria;p__Proteobacteria;c__Gammaproteobacteria;o__Moraxellales;f__Moraxellaceae;g__;s__
bin.6.orig	82.95	2.974	0.417	Bacteria	4443	2125442	d__Bacteria;p__Bacteroidota;c__Bacteroidia;o__Chitinophagales;f__Chitinophagaceae;g__Sediminibacterium;s__Sediminibacterium sp007280515	d__Bacteria;p__Bacteroidetes;c__Chitinophagia;o__Chitinophagales;f__Chitinophagaceae;g__Sediminibacterium;s__
bin.16.orig	82.14	2.28	0.378	Prevotella	8956	2270179	d__Bacteria;p__Pseudomonadota;c__Gammaproteobacteria;o__Enterobacterales;f__Enterobacteriaceae;g__Yersinia;s__Yersinia intermedia	d__Bacteria;p__Proteobacteria;c__Gammaproteobacteria;o__Enterobacterales;f__Yersiniaceae;g__Yersinia;s__Yersinia intermedia
bin.11.orig	81.32	2.341	0.321	Bacteroidetes	12989	3478890	d__Bacteria;p__Verrucomicrobiota;c__Verrucomicrobiae;o__Methylacidiphilales;f__UBA3015;g__UBA3015;s__	d__Bacteria;p__Verrucomicrobia;c__Verrucomicrobiae;o__Verrucomicrobiales;f__Verrucomicrobia subdivision 6;g__;s__
bin.17.orig	81.18	2.439	0.268	Bacteria	24060	2196137	d__Bacteria;p__Patescibacteria;c__Paceibacteria;o__Moranbacterales;f__UBA1568;g__SSEF01;s__	d__Bacteria;p__Candidatus Moranbacteria;c__;o__;f__;g__;s__
bin.23.orig	81.04	1.181	0.477	Enterobacteriaceae	7156	3697417	d__Bacteria;p__Pseudomonadota;c__Gammaproteobacteria;o__Burkholderiales;f__Burkholderiaceae;g__Duganella;s__	d__Bacteria;p__Proteobacteria;c__Betaproteobacteria;o__Burkholderiales;f__Oxalobacteraceae;g__Duganella;s__
bin.9.orig	80.5	4.973	0.483	Actinomycetales	9542	1368222	d__Bacteria;p__Cyanobacteriota;c__Cyanobacteriia;o__Cyanobacteriales;f__Xenococcaceae;g__Waterburya;s__	d__Bacteria;p__Cyanobacteria;c__;o__Pleurocapsales;f__Hyellaceae;g__Pleurocapsa;s__
bin.4.orig	77.63	7.053	0.526	Bacteria	3808	3337574	d__Bacteria;p__Bacteroidota;c__Bacteroidia;o__Cytophagales;f__Spirosomaceae;g__Aquirufa;s__	d__Bacteria;p__Bacteroidetes;c__Cytophagia;o__Cytophagales;f__Cytophagaceae;g__Aquirufa;s__
bin.26.orig	77.33	1.72	0.626	Burkholderiales	6802	4218376	d__Bacteria;p__Pseudomonadota;c__Alphaproteobacteria;o__Sphingomonadales;f__Sphingomonadaceae;g__34-65-8;s__	d__Bacteria;p__Proteobacteria;c__Alphaproteobacteria;o__Sphingomonadales;f__Erythrobacteraceae;g__Erythrobacter;s__
bin.10.strict	76.56	0.344	0.405	Bacteria	34144	1346165	d__Bacteria;p__Bacteroidota;c__Bacteroidia;o__Flavobacteriales;f__Weeksellaceae;g__;s__	d__Bacteria;p__Bacteroidetes;c__Flavobacteriia;o__Flavobacteriales;f__Flavobacteriaceae;g__;s__
bin.7.orig	74.82	6.896	0.462	Bacteria	29602	3422100	d__Bacteria;p__Pseudomonadota;c__Gammaproteobacteria;o__Diplorickettsiales;f__Diplorickettsiaceae;g__Aquirickettsiella;s__Aquirickettsiella gammari	d__Bacteria;p__Proteobacteria;c__Gammaproteobacteria;o__Legionellales;f__Coxiellaceae;g__;s__
bin.5.orig	73.77	3.703	0.715	Actinobacteria	4487	3718160	d__Bacteria;p__Pseudomonadota;c__Gammaproteobacteria;o__Burkholderiales;f__Burkholderiaceae_C;g__Zwartia;s__	d__Bacteria;p__Proteobacteria;c__Betaproteobacteria;o__Nitrosomonadales;f__Methylophilaceae;g__Candidatus Methylopumilus;s__
bin.30.orig	73.53	3.225	0.29	Bacteria	11495	1281889	d__Bacteria;p__Actinomycetota;c__Thermoleophilia;o__Solirubrobacterales;f__Solirubrobacteraceae;g__SYBY01;s__SYBY01 sp024666565	d__Bacteria;p__Actinobacteria;c__Thermoleophilia;o__Solirubrobacterales;f__Parviterribacteraceae;g__;s__
bin.21.orig	72.06	5.842	0.508	Gammaproteobacteria	3638	2164355	d__Bacteria;p__Bacteroidota;c__Bacteroidia;o__Flavobacteriales;f__UA16;g__CAIZGX01;s__	d__Bacteria;p__Bacteroidetes;c__Flavobacteriia;o__Flavobacteriales;f__Weeksellaceae;g__Chryseobacterium;s__
bin.25.strict	71.61	8.901	0.522	Bacteria	24059	1325813	d__Bacteria;p__Pseudomonadota;c__Gammaproteobacteria;o__Burkholderiales;f__Burkholderiaceae;g__Undibacterium;s__	d__Bacteria;p__Proteobacteria;c__Betaproteobacteria;o__Burkholderiales;f__Oxalobacteraceae;g__Undibacterium;s__
bin.29.orig	70.6	1.969	0.425	Cytophagales	7981	1762144	d__Bacteria;p__Bacteroidota;c__Bacteroidia;o__Flavobacteriales;f__Crocinitomicaceae;g__Fluviicola;s__	d__Bacteria;p__Bacteroidetes;c__Flavobacteriia;o__Flavobacteriales;f__Crocinitomicaceae;g__Fluviicola;s__
bin.27.permissive	70.51	8.247	0.411	Cyanobacteria	2457	4008530	d__Bacteria;p__Actinomycetota;c__Actinomycetia;o__Nanopelagicales;f__Nanopelagicaceae;g__WLQV01;s__WLQV01 sp009697555	d__Bacteria;p__Actinobacteria;c__;o__;f__;g__;s__

## Sheet: S6. Sample pH
Suppl. Table S6. Sample pH
Date	Sample	pH
03-Nov-22	S1-Mechka	8.6
	S2-Dragushinovo	8.7
17-Nov-22	S3-Mechkata	8.6
	S4-Dragushinovo	8.5
08-Dec-22	S5-Mechkata	8.7
	S6-Dragushinovo	8.8
21-Dec-22	S7-Dragushinovo	8.4
	S8-Mechkata	8.3

## Sheet: S7. Taxonomic composition
	Relative Frequency								Percentage
Taxon	03-Nov Dragushinovo	03-Nov Mechka	17-Nov Dragushinovo	17-Nov Mechka	08-Dec Dragushinovo	08-Dec Mechka	21-Dec Dragushinovo	21-Dec Mechka	03-Nov Dragushinovo	03-Nov Mechka	17-Nov Dragushinovo	17-Nov Mechka	08-Dec Dragushinovo	08-Dec Mechka	21-Dec Dragushinovo	21-Dec Mechka
g__Flavobacterium	0.35526	0.457544	0.283789	0.241133	0.13362	0.185678	0.108387	0.124584	0.355	0.458	0.284	0.241	0.134	0.186	0.108	0.125
g__Limnohabitans	0.0554683	0.0711973	0.0179164	0.0247984	0.0127161	0.0207408	0.00447718	0.0104352	0.055	0.071	0.018	0.025	0.013	0.021	0.004	0.01
g__Polynucleobacter	0.00600707	0.0629403	0.00884865	0.0781566	0.0158435	0.0479139	0.0127759	0.0225551	0.006	0.063	0.009	0.078	0.016	0.048	0.013	0.023
g__Aquirufa	0.158894	0.0545024	0.0429005	0.0133916	0.00725009	0.0160587	0.000944634	0.00589013	0.159	0.055	0.043	0.013	0.007	0.016	0.001	0.006
g__Acidovorax	0.0314799	0.0418434	0.0262266	0.0399577	0.0470192	0.035454	0.0381703	0.0451856	0.031	0.042	0.026	0.04	0.047	0.035	0.038	0.045
g__Rhodoferax	0.0191579	0.0295021	0.0195162	0.0366224	0.0401639	0.0318232	0.0220418	0.0256763	0.019	0.03	0.02	0.037	0.04	0.032	0.022	0.026
g__Hydrogenophaga	0.0190142	0.0269243	0.0146852	0.0287187	0.0248982	0.0214199	0.0159903	0.0194321	0.019	0.027	0.015	0.029	0.025	0.021	0.016	0.019
g__Comamonas	0.0185531	0.0249495	0.0123597	0.0182569	0.0201549	0.015864	0.0138886	0.0143652	0.019	0.025	0.012	0.018	0.02	0.016	0.014	0.014
g__Aurantimicrobium	0.000364706	0.0144242	0.000302513	0.0038073	0.000155131	0.00266341	7.96e-05	0.00103855	0	0.014	0	0.004	0	0.003	0	0.001
g__Variovorax	0.0123677	0.0135814	0.0209064	0.0146281	0.0226615	0.016462	0.0168057	0.0164673	0.012	0.014	0.021	0.015	0.023	0.016	0.017	0.016
g__Pseudomonas	0.0110947	0.0116144	0.0156845	0.0250009	0.035273	0.0382566	0.031267	0.0290685	0.011	0.012	0.016	0.025	0.035	0.038	0.031	0.029
g__Rhodoluna	0.00538914	0.0108644	0.00142346	0.0104561	0.000755951	0.00276763	0.000118403	0.000591976	0.005	0.011	0.001	0.01	0.001	0.003	0	0.001
g__Brevundimonas	0.0128694	0.00958215	0.0346054	0.0136362	0.00427799	0.00430136	0.00431429	0.0041808	0.013	0.01	0.035	0.014	0.004	0.004	0.004	0.004
g__Diaphorobacter	0.0067038	0.00885088	0.00665718	0.00877535	0.0108791	0.0084005	0.00762275	0.00852267	0.007	0.009	0.007	0.009	0.011	0.008	0.008	0.009
g__Polaromonas	0.00565106	0.0081489	0.00555542	0.00852297	0.0128075	0.00958879	0.00892883	0.00916657	0.006	0.008	0.006	0.009	0.013	0.01	0.009	0.009
g__Curvibacter	0.00328646	0.00809903	0.00363951	0.0112731	0.00555833	0.0043132	0.00339155	0.00330017	0.003	0.008	0.004	0.011	0.006	0.004	0.003	0.003
g__Yersinia	0.00658009	0.007399	0.00564785	0.0293553	0.00515074	0.00942616	0.00207499	0.00369079	0.007	0.007	0.006	0.029	0.005	0.009	0.002	0.004
g__Candidatus_Planktophila	0.00769087	0.00700323	0.0123093	0.0228929	0.017927	0.047635	0.0119263	0.0196567	0.008	0.007	0.012	0.023	0.018	0.048	0.012	0.02
g__Delftia	0.00357623	0.00395423	0.00416446	0.00477516	0.00600498	0.00471531	0.00403041	0.00444068	0.004	0.004	0.004	0.005	0.006	0.005	0.004	0.004
g__Ottowia	0.00241031	0.003405	0.00185218	0.00272817	0.00320975	0.00250796	0.00225307	0.00241436	0.002	0.003	0.002	0.003	0.003	0.003	0.002	0.002
g__Cupriavidus	0.00443314	0.00285005	0.00423645	0.00493307	0.00800461	0.0062863	0.00614612	0.00673049	0.004	0.003	0.004	0.005	0.008	0.006	0.006	0.007
g__Sphingomonas	0.0133863	0.00283619	0.0223487	0.0110163	0.012925	0.0163969	0.0148168	0.0148397	0.013	0.003	0.022	0.011	0.013	0.016	0.015	0.015
g__Polaribacter	0.00423063	0.00263208	0.00412974	0.00432818	0.00239373	0.00262964	0.00186714	0.00216339	0.004	0.003	0.004	0.004	0.002	0.003	0.002	0.002
g__Bradyrhizobium	0.0161309	0.00262621	0.0142186	0.0133576	0.0205953	0.0183198	0.028496	0.0293467	0.016	0.003	0.014	0.013	0.021	0.018	0.028	0.029
g__Streptomyces	0.00913521	0.00255786	0.0169713	0.0118252	0.0185722	0.0172767	0.0184689	0.0209703	0.009	0.003	0.017	0.012	0.019	0.017	0.018	0.021
g__Massilia	0.00252912	0.00255567	0.00621403	0.00633368	0.01069	0.006643	0.00700013	0.00634145	0.003	0.003	0.006	0.006	0.011	0.007	0.007	0.006
g__Chryseobacterium	0.00398642	0.00234834	0.00498195	0.00499599	0.00481683	0.00366656	0.00834387	0.00628306	0.004	0.002	0.005	0.005	0.005	0.004	0.008	0.006
g__Ramlibacter	0.00217125	0.00233973	0.00220876	0.0028079	0.00368852	0.00292832	0.00255343	0.0028592	0.002	0.002	0.002	0.003	0.004	0.003	0.003	0.003
g__Burkholderia	0.00283466	0.00225666	0.0038591	0.00487426	0.00684727	0.00592398	0.00611329	0.00656136	0.003	0.002	0.004	0.005	0.007	0.006	0.006	0.007
g__Acinetobacter	0.00212835	0.00216788	0.00422598	0.00631156	0.0165089	0.0113634	0.0415907	0.0222791	0.002	0.002	0.004	0.006	0.017	0.011	0.042	0.022
g__Bosea	0.0033325	0.00209992	0.00437771	0.00177009	0.00308997	0.00242956	0.00330881	0.00307781	0.003	0.002	0.004	0.002	0.003	0.002	0.003	0.003
g__Alicycliphilus	0.00193783	0.00208927	0.002191	0.00247116	0.00336321	0.00254891	0.0023517	0.00257889	0.002	0.002	0.002	0.002	0.003	0.003	0.002	0.003
g__Paracoccus	0.00274081	0.00205654	0.00374383	0.00595202	0.011524	0.0078672	0.00978413	0.00883491	0.003	0.002	0.004	0.006	0.012	0.008	0.01	0.009
g__Aeromonas	0.00181766	0.00201802	0.00395074	0.00364031	0.00522538	0.00603712	0.00545371	0.0179575	0.002	0.002	0.004	0.004	0.005	0.006	0.005	0.018
g__Achromobacter	0.00228757	0.00197152	0.00236651	0.00289466	0.00432158	0.00345036	0.00372145	0.0035392	0.002	0.002	0.002	0.003	0.004	0.003	0.004	0.004
g__Paraburkholderia	0.00209253	0.00197026	0.00240456	0.00317824	0.00469299	0.00372187	0.00395037	0.00434691	0.002	0.002	0.002	0.003	0.005	0.004	0.004	0.004
g__Serpentinimonas	0.00131732	0.00192955	0.0010014	0.00172397	0.00182754	0.00142117	0.00118532	0.00134561	0.001	0.002	0.001	0.002	0.002	0.001	0.001	0.001
g__Janthinobacterium	0.00233191	0.00188508	0.00970752	0.00917861	0.00670982	0.00548286	0.00423685	0.00373135	0.002	0.002	0.01	0.009	0.007	0.005	0.004	0.004
g__Bacillus	0.00167325	0.00180538	0.00215041	0.0160476	0.004243	0.00285476	0.00257697	0.00425788	0.002	0.002	0.002	0.016	0.004	0.003	0.003	0.004
g__Sphaerotilus	0.00174425	0.00175793	0.00220003	0.00372998	0.015796	0.00784449	0.00656312	0.00672042	0.002	0.002	0.002	0.004	0.016	0.008	0.007	0.007
g__Microbacterium	0.00303308	0.00166179	0.00810759	0.00444031	0.0146646	0.0070523	0.0136737	0.00812112	0.003	0.002	0.008	0.004	0.015	0.007	0.014	0.008
g__Bordetella	0.00176928	0.0016134	0.00191718	0.00267091	0.00361603	0.00332694	0.00274504	0.00305106	0.002	0.002	0.002	0.003	0.004	0.003	0.003	0.003
g__Undibacterium	0.0021059	0.00156408	0.00169046	0.00149011	0.00278603	0.00155333	0.00158078	0.00139724	0.002	0.002	0.002	0.001	0.003	0.002	0.002	0.001
g__Simplicispira	0.00106466	0.00156235	0.00096414	0.00146456	0.00176042	0.00137363	0.00117944	0.00138459	0.001	0.002	0.001	0.001	0.002	0.001	0.001	0.001
g__Novosphingobium	0.0037979	0.00151475	0.00513558	0.00493187	0.0044754	0.0045389	0.00485063	0.00551102	0.004	0.002	0.005	0.005	0.004	0.005	0.005	0.006
g__Tenacibaculum	0.00231195	0.00141673	0.00216008	0.00226491	0.00128285	0.00138003	0.000986534	0.00114728	0.002	0.001	0.002	0.002	0.001	0.001	0.001	0.001
g__Sphingobium	0.00507224	0.00141422	0.00777083	0.00449381	0.00591481	0.0110169	0.00565215	0.00599613	0.005	0.001	0.008	0.004	0.006	0.011	0.006	0.006
g__Ralstonia	0.00128609	0.00141273	0.001465	0.00198852	0.00307683	0.00232476	0.00219116	0.0024309	0.001	0.001	0.001	0.002	0.003	0.002	0.002	0.002
g__Vibrio	0.00149609	0.00140616	0.00149687	0.0029785	0.00273958	0.00259995	0.00222694	0.00259471	0.001	0.001	0.001	0.003	0.003	0.003	0.002	0.003
g__Melaminivora	0.00123071	0.00137194	0.0011563	0.00158646	0.00211571	0.00158341	0.00140577	0.00160722	0.001	0.001	0.001	0.002	0.002	0.002	0.001	0.002
g__Arthrobacter	0.00122556	0.00135487	0.00228502	0.00322248	0.00659708	0.0031482	0.00562414	0.00329499	0.001	0.001	0.002	0.003	0.007	0.003	0.006	0.003
g__Corynebacterium	0.00149819	0.00135292	0.00197077	0.00266028	0.00414866	0.00342164	0.00316934	0.00494004	0.001	0.001	0.002	0.003	0.004	0.003	0.003	0.005
g__Pedobacter	0.00209302	0.00134039	0.00406664	0.00455724	0.00334279	0.00296868	0.00336248	0.00339509	0.002	0.001	0.004	0.005	0.003	0.003	0.003	0.003
g__Herbaspirillum	0.00124238	0.00130524	0.00148783	0.0018469	0.00269885	0.00189936	0.00183866	0.00193255	0.001	0.001	0.001	0.002	0.003	0.002	0.002	0.002
g__Rhizobium	0.00268181	0.00129827	0.00403318	0.00469801	0.00795911	0.00626321	0.00732615	0.00759832	0.003	0.001	0.004	0.005	0.008	0.006	0.007	0.008
g__Winogradskyella	0.00211749	0.00124088	0.00192907	0.00191634	0.00107911	0.0012304	0.000851418	0.00101151	0.002	0.001	0.002	0.002	0.001	0.001	0.001	0.001
g__Gemmobacter	0.00125856	0.00118842	0.00156187	0.00317104	0.00613551	0.00398697	0.00370192	0.00411406	0.001	0.001	0.002	0.003	0.006	0.004	0.004	0.004
g__Myroides	0.00199401	0.00118067	0.00196649	0.0018529	0.00153376	0.00125854	0.0015317	0.000993674	0.002	0.001	0.002	0.002	0.002	0.001	0.002	0.001
g__Paucibacter	0.000902711	0.00116713	0.000844435	0.00291163	0.0016939	0.00114365	0.00109411	0.00103768	0.001	0.001	0.001	0.003	0.002	0.001	0.001	0.001
g__Pandoraea	0.00101403	0.0011196	0.00113601	0.00151291	0.00213231	0.00172004	0.00164328	0.00182238	0.001	0.001	0.001	0.002	0.002	0.002	0.002	0.002
g__Mesorhizobium	0.00350395	0.0010929	0.00598271	0.00427812	0.00957933	0.00645806	0.00846404	0.00815146	0.004	0.001	0.006	0.004	0.01	0.006	0.008	0.008
g__Candidatus_Methylopumilus	0.000430387	0.00108781	0.000671616	0.00122024	0.00432672	0.00346783	0.00644519	0.00533354	0	0.001	0.001	0.001	0.004	0.003	0.006	0.005
g__Neisseria	0.000774568	0.00106221	0.000871547	0.00145821	0.00157329	0.00133733	0.00120321	0.00137064	0.001	0.001	0.001	0.001	0.002	0.001	0.001	0.001
g__Roseateles	0.000983765	0.00105008	0.000980629	0.001719	0.00248126	0.00180368	0.00164928	0.00165828	0.001	0.001	0.001	0.002	0.002	0.002	0.002	0.002
g__Sphingorhabdus	0.00139065	0.00102009	0.00212678	0.00354858	0.00101188	0.00194128	0.000830233	0.00149102	0.001	0.001	0.002	0.004	0.001	0.002	0.001	0.001
g__Escherichia	0.0012213	0.00100968	0.00232862	0.00349234	0.00553696	0.00406285	0.0057476	0.00485461	0.001	0.001	0.002	0.003	0.006	0.004	0.006	0.005
g__Mycolicibacterium	0.0038854	0.000998559	0.0233934	0.00441957	0.00624203	0.00631833	0.00646732	0.00710587	0.004	0.001	0.023	0.004	0.006	0.006	0.006	0.007
g__Methylobacterium	0.00837191	0.000978986	0.00936251	0.00256306	0.00358677	0.00937473	0.00324254	0.0034821	0.008	0.001	0.009	0.003	0.004	0.009	0.003	0.003
g__Rhizobacter	0.00275466	0.000963092	0.00147308	0.00264845	0.00445593	0.00342319	0.00386033	0.0037952	0.003	0.001	0.001	0.003	0.004	0.003	0.004	0.004
g__Sulfitobacter	0.00104132	0.000953149	0.00123685	0.00227914	0.00394743	0.00279907	0.00283861	0.00306329	0.001	0.001	0.001	0.002	0.004	0.003	0.003	0.003
g__Shewanella	0.000822863	0.000948921	0.00102978	0.00184004	0.0019195	0.00179941	0.00173308	0.00176385	0.001	0.001	0.001	0.002	0.002	0.002	0.002	0.002
g__Prevotella	0.0024413	0.000911262	0.00794984	0.00687787	0.0288545	0.017364	0.0685004	0.0398455	0.002	0.001	0.008	0.007	0.029	0.017	0.069	0.04
g__Arcobacter	0.00075034	0.00088519	0.00174658	0.00564632	0.00195485	0.0151077	0.0135544	0.041533	0.001	0.001	0.002	0.006	0.002	0.015	0.014	0.042
g__Halomonas	0.000991895	0.000873133	0.00134196	0.0019268	0.00243123	0.00208819	0.00221576	0.00327514	0.001	0.001	0.001	0.002	0.002	0.002	0.002	0.003
g__Sphingopyxis	0.00540041	0.000872428	0.0122487	0.00265445	0.00643407	0.00354992	0.00393131	0.00337538	0.005	0.001	0.012	0.003	0.006	0.004	0.004	0.003
g__Sphingobacterium	0.0014342	0.00086131	0.00276701	0.00232063	0.00223477	0.00150055	0.00341109	0.00155516	0.001	0.001	0.003	0.002	0.002	0.002	0.003	0.002
g__Mycobacterium	0.0020044	0.000833281	0.00994455	0.00458999	0.00402577	0.00431727	0.00469904	0.00512327	0.002	0.001	0.01	0.005	0.004	0.004	0.005	0.005
g__Caldimonas	0.000878563	0.000786696	0.000867108	0.00153417	0.00283082	0.00198145	0.00207146	0.00205811	0.001	0.001	0.001	0.002	0.003	0.002	0.002	0.002
g__Aquabacterium	0.000906413	0.000784661	0.00100631	0.00167716	0.00256032	0.00189839	0.00181253	0.00183044	0.001	0.001	0.001	0.002	0.003	0.002	0.002	0.002
g__Xanthomonas	0.00116278	0.000769315	0.00180937	0.00258141	0.0029992	0.00280004	0.00267831	0.00309479	0.001	0.001	0.002	0.003	0.003	0.003	0.003	0.003
g__Collimonas	0.00064707	0.000764696	0.000841423	0.00153691	0.00136704	0.00110115	0.000959464	0.000994681	0.001	0.001	0.001	0.002	0.001	0.001	0.001	0.001
g__Leptothrix	0.000705748	0.000749428	0.00078815	0.00167853	0.00522968	0.0033836	0.00279388	0.00343982	0.001	0.001	0.001	0.002	0.005	0.003	0.003	0.003
g__Klebsiella	0.00110313	0.000740816	0.00171408	0.00172963	0.0027145	0.00224383	0.0030075	0.00254883	0.001	0.001	0.002	0.002	0.003	0.002	0.003	0.003
g__Stenotrophomonas	0.00113525	0.000734474	0.00214565	0.00274189	0.00452604	0.00289591	0.00652275	0.0031434	0.001	0.001	0.002	0.003	0.005	0.003	0.007	0.003
g__Salmonella	0.00116471	0.000725157	0.00156932	0.00178706	0.00183029	0.00152772	0.00166588	0.0018034	0.001	0.001	0.002	0.002	0.002	0.002	0.002	0.002
g__Caulobacter	0.00309819	0.000702765	0.00432777	0.00360465	0.00407211	0.00447796	0.00340026	0.00366893	0.003	0.001	0.004	0.004	0.004	0.004	0.003	0.004
g__Aquincola	0.00131861	0.00068969	0.00178194	0.00160464	0.00254719	0.00186365	0.00186702	0.00181246	0.001	0.001	0.002	0.002	0.003	0.002	0.002	0.002
g__Dechloromonas	0.000755894	0.000675363	0.000909599	0.00185033	0.00617181	0.00404577	0.00509568	0.00612787	0.001	0.001	0.001	0.002	0.006	0.004	0.005	0.006
g__Methylorubrum	0.00153473	0.000671135	0.00221462	0.00557894	0.000891497	0.00183047	0.00079104	0.000871424	0.002	0.001	0.002	0.006	0.001	0.002	0.001	0.001
g__Pseudoduganella	0.000741486	0.00066722	0.00158962	0.00162247	0.00280048	0.00178738	0.00167106	0.00163915	0.001	0.001	0.002	0.002	0.003	0.002	0.002	0.002
g__Bacteroides	0.00151589	0.000648038	0.00351203	0.00334129	0.0112159	0.00754776	0.0212662	0.0124373	0.002	0.001	0.004	0.003	0.011	0.008	0.021	0.012
g__Nocardioides	0.00772645	0.000635198	0.0257076	0.00401974	0.0115628	0.0072386	0.0114759	0.0105791	0.008	0.001	0.026	0.004	0.012	0.007	0.011	0.011
g__Serratia	0.000715327	0.000600905	0.000979361	0.00136752	0.00178849	0.00135538	0.00213302	0.00130232	0.001	0.001	0.001	0.001	0.002	0.001	0.002	0.001
g__Agrobacterium	0.00100832	0.000591432	0.00204672	0.00201578	0.00375277	0.00249341	0.00333023	0.00284266	0.001	0.001	0.002	0.002	0.004	0.002	0.003	0.003
g__Ideonella	0.00057825	0.000589161	0.000636894	0.00136426	0.00226236	0.0014693	0.00139047	0.00140832	0.001	0.001	0.001	0.001	0.002	0.001	0.001	0.001
g__Mucilaginibacter	0.0011033	0.000581097	0.00251349	0.00217369	0.00164709	0.00155411	0.00217692	0.00214627	0.001	0.001	0.003	0.002	0.002	0.002	0.002	0.002
g__Shinella	0.00107722	0.0005782	0.00156314	0.00158115	0.00315505	0.00196379	0.002935	0.00252424	0.001	0.001	0.002	0.002	0.003	0.002	0.003	0.003
g__Enterobacter	0.000735852	0.000561445	0.00138113	0.00131574	0.00221053	0.00179689	0.00243197	0.00221401	0.001	0.001	0.001	0.001	0.002	0.002	0.002	0.002
g__Lysobacter	0.00115899	0.000560271	0.00204656	0.00255981	0.00288838	0.00277112	0.00274951	0.00321301	0.001	0.001	0.002	0.003	0.003	0.003	0.003	0.003
g__Erythrobacter	0.00360014	0.000550875	0.00656713	0.00169551	0.00168435	0.00167075	0.00174368	0.00199727	0.004	0.001	0.007	0.002	0.002	0.002	0.002	0.002
g__Clostridium	0.000873814	0.00054195	0.00205464	0.00267451	0.00323518	0.00319419	0.00455251	0.00927199	0.001	0.001	0.002	0.003	0.003	0.003	0.005	0.009
g__Kinneretia	0.000657051	0.000535921	0.000735036	0.00119795	0.00197718	0.00131579	0.00138035	0.00134719	0.001	0.001	0.001	0.001	0.002	0.001	0.001	0.001
g__Tabrizicola	0.000583321	0.000528718	0.000605184	0.00188428	0.00219083	0.00210061	0.00148086	0.00201568	0.001	0.001	0.001	0.002	0.002	0.002	0.001	0.002
g__Hymenobacter	0.000711222	0.000527231	0.00134434	0.00147485	0.0015377	0.00141089	0.00235746	0.00216109	0.001	0.001	0.001	0.001	0.002	0.001	0.002	0.002
g__Methylotenera	0.00174747	0.000518383	0.00150321	0.00120755	0.00354079	0.00173828	0.00209312	0.00179506	0.002	0.001	0.002	0.001	0.004	0.002	0.002	0.002
g__Thauera	0.000785515	0.000513059	0.00107465	0.00121818	0.00320569	0.00207422	0.00186997	0.00234461	0.001	0.001	0.001	0.001	0.003	0.002	0.002	0.002
g__Rhodococcus	0.00308459	0.000483308	0.0138804	0.00218312	0.00402971	0.00264362	0.00526116	0.00331743	0.003	0	0.014	0.002	0.004	0.003	0.005	0.003
g__Methylibium	0.00229738	0.00047861	0.00453246	0.00135397	0.00227156	0.0015904	0.00178734	0.00170157	0.002	0	0.005	0.001	0.002	0.002	0.002	0.002
g__Aliarcobacter	0.000700919	0.000477201	0.0024469	0.0031803	0.00332416	0.00589758	0.0100641	0.0129188	0.001	0	0.002	0.003	0.003	0.006	0.01	0.013
g__Enterococcus	0.000391912	0.000466396	0.00054113	0.000702618	0.00118886	0.000921249	0.00189539	0.00185144	0	0	0.001	0.001	0.001	0.001	0.002	0.002
g__Paenibacillus	0.000749536	0.000456218	0.00122178	0.00140969	0.00179147	0.00168142	0.00179276	0.00211061	0.001	0	0.001	0.001	0.002	0.002	0.002	0.002
g__Microcoleus	0.000452522	0.000454965	0.000263985	0.00201784	0.00325859	0.00242063	0.00381502	0.00408918	0	0	0	0.002	0.003	0.002	0.004	0.004
g__Duganella	0.000396098	0.00044604	0.00136147	0.00120138	0.00204907	0.00116092	0.000676756	0.000730909	0	0	0.001	0.001	0.002	0.001	0.001	0.001
g__Devosia	0.00137383	0.000437506	0.00324995	0.00219444	0.00414495	0.00282371	0.00377971	0.00326608	0.001	0	0.003	0.002	0.004	0.003	0.004	0.003
g__Rhodobacter	0.000492205	0.000428972	0.000596464	0.00124801	0.00219238	0.00167618	0.0015915	0.00178456	0	0	0.001	0.001	0.002	0.002	0.002	0.002
g__Kaistella	0.000733276	0.000408302	0.000891683	0.00102032	0.00151811	0.00109708	0.00187091	0.00159931	0.001	0	0.001	0.001	0.002	0.001	0.002	0.002
g__Roseovarius	0.000504198	0.000390216	0.000632296	0.00119932	0.00186444	0.00144582	0.00143625	0.00159299	0.001	0	0.001	0.001	0.002	0.001	0.001	0.002
g__Ferribacterium	0.000482465	0.000389512	0.000606769	0.00124801	0.00561351	0.00301565	0.00432441	0.00480901	0	0	0.001	0.001	0.006	0.003	0.004	0.005
g__Streptococcus	0.000592497	0.000370408	0.00172201	0.00148085	0.00255937	0.00221434	0.00311637	0.00297211	0.001	0	0.002	0.001	0.003	0.002	0.003	0.003
g__Glutamicibacter	0.000286952	0.000352557	0.000353883	0.00054951	0.00264416	0.000824408	0.00443834	0.000673811	0	0	0	0.001	0.003	0.001	0.004	0.001
g__Legionella	0.000524401	0.000346059	0.000831593	0.00154171	0.00129228	0.00139691	0.00104197	0.0016055	0.001	0	0.001	0.002	0.001	0.001	0.001	0.002
g__Rubrivivax	0.000503152	0.000341596	0.000517347	0.00119109	0.0017603	0.00143029	0.00137576	0.0014995	0.001	0	0.001	0.001	0.002	0.001	0.001	0.001
g__Oscillatoria	0.000315365	0.000332905	0.000221811	0.00148136	0.00216921	0.00167152	0.00250518	0.00278744	0	0	0	0.001	0.002	0.002	0.003	0.003
g__Staphylococcus	0.000567303	0.000327738	0.0011062	0.00156332	0.00139069	0.00142175	0.000977354	0.00141249	0.001	0	0.001	0.002	0.001	0.001	0.001	0.001
g__Qipengyuania	0.00254634	0.00032445	0.00391126	0.000975573	0.00103612	0.00101867	0.0010821	0.00120035	0.003	0	0.004	0.001	0.001	0.001	0.001	0.001
g__Citrobacter	0.000363258	0.000312236	0.000830007	0.000876472	0.00126458	0.00149589	0.00130667	0.00114224	0	0	0.001	0.001	0.001	0.001	0.001	0.001
g__Roseomonas	0.00150736	0.000312001	0.00189958	0.00157103	0.00146569	0.00156886	0.00144991	0.00175105	0.002	0	0.002	0.002	0.001	0.002	0.001	0.002
g__Azospirillum	0.00100188	0.000308008	0.00121639	0.00109936	0.0016293	0.00145184	0.00151146	0.0017427	0.001	0	0.001	0.001	0.002	0.001	0.002	0.002
g__Micromonospora	0.00133471	0.000300961	0.00220717	0.00146456	0.00244173	0.00219221	0.00248481	0.00284928	0.001	0	0.002	0.001	0.002	0.002	0.002	0.003
g__Thiothrix	0.00018835	0.000300022	0.000236556	0.00110553	0.000510178	0.00384374	0.000449366	0.00177003	0	0	0	0.001	0.001	0.004	0	0.002
g__Nocardia	0.00178868	0.000299552	0.00205544	0.00115748	0.00169438	0.00163931	0.00178734	0.00200633	0.002	0	0.002	0.001	0.002	0.002	0.002	0.002
g__Brucella	0.000489227	0.000293602	0.00072473	0.000802747	0.00176162	0.00102139	0.00272998	0.00132375	0	0	0.001	0.001	0.002	0.001	0.003	0.001
g__Rhodopseudomonas	0.00121703	0.00029047	0.00160072	0.00110691	0.00170943	0.00215534	0.00212231	0.00224882	0.001	0	0.002	0.001	0.002	0.002	0.002	0.002
g__Amycolatopsis	0.00109798	0.000272462	0.00194826	0.00127304	0.00206006	0.00191993	0.00226178	0.00247606	0.001	0	0.002	0.001	0.002	0.002	0.002	0.002
g__Aquaspirillum	0.000133213	0.000268235	0.000261765	0.000612948	0.000921711	0.00135771	0.000998657	0.00141321	0	0	0	0.001	0.001	0.001	0.001	0.001
g__Agromyces	0.000523838	0.000260797	0.00113062	0.000718392	0.00161628	0.00103342	0.00141448	0.00122091	0.001	0	0.001	0.001	0.002	0.001	0.001	0.001
g__Iodobacter	0.00045043	0.000259857	0.000798932	0.0022932	0.000825337	0.00177516	0.000472552	0.000815621	0	0	0.001	0.002	0.001	0.002	0	0.001
g__Gordonia	0.00157828	0.000257665	0.00438834	0.00088796	0.00133289	0.00130958	0.00147957	0.00164735	0.002	0	0.004	0.001	0.001	0.001	0.001	0.002
g__Azospira	0.000328888	0.00025054	0.000431096	0.000657183	0.00142019	0.00105322	0.00105762	0.00137797	0	0	0	0.001	0.001	0.001	0.001	0.001
g__Phocaeicola	0.000625418	0.000241145	0.0019657	0.00169345	0.0065929	0.00443488	0.0146039	0.00772963	0.001	0	0.002	0.002	0.007	0.004	0.015	0.008
g__Bifidobacterium	0.000453891	0.000239657	0.00134371	0.000976944	0.00392808	0.00252737	0.0068629	0.00515994	0	0	0.001	0.001	0.004	0.003	0.007	0.005
g__Phenylobacterium	0.00113598	0.000236917	0.00140871	0.00116091	0.00125873	0.0012632	0.00127018	0.00140731	0.001	0	0.001	0.001	0.001	0.001	0.001	0.001
g__Luteolibacter	0.000269324	0.000229401	0.000569986	0.00312698	0.000895558	0.00148735	0.00103703	0.00148382	0	0	0.001	0.003	0.001	0.001	0.001	0.001
g__Lactococcus	0.000147299	0.000225643	0.000480564	0.000511447	0.00142007	0.000736106	0.00215703	0.00151331	0	0	0	0.001	0.001	0.001	0.002	0.002
g__Pseudarthrobacter	0.000225134	0.000219066	0.000539386	0.000765199	0.00217399	0.000801314	0.00132468	0.000678701	0	0	0.001	0.001	0.002	0.001	0.001	0.001
g__Cellulomonas	0.000835661	0.000215465	0.00165764	0.00114617	0.00209732	0.00190751	0.00233816	0.00267353	0.001	0	0.002	0.001	0.002	0.002	0.002	0.003
g__Rhizorhabdus	0.00232926	0.000207244	0.0029078	0.000760912	0.000875853	0.000923578	0.000969821	0.0010978	0.002	0	0.003	0.001	0.001	0.001	0.001	0.001
g__Altererythrobacter	0.00153191	0.000200589	0.00231308	0.000601289	0.000741979	0.000661778	0.000661926	0.00078096	0.002	0	0.002	0.001	0.001	0.001	0.001	0.001
g__Actinoplanes	0.000529794	0.000200276	0.000950029	0.00107639	0.00116498	0.00136586	0.00122181	0.00139882	0.001	0	0.001	0.001	0.001	0.001	0.001	0.001
g__Candidatus_Nanopelagicus	0.000179335	0.000198631	0.000361176	0.00149611	0.00290367	0.00551953	0.0032675	0.00490466	0	0	0	0.001	0.003	0.006	0.003	0.005
g__Pectobacterium	0.000218132	0.000198397	0.000629442	0.000419376	0.00138113	0.000530198	0.00542876	0.00045707	0	0	0.001	0	0.001	0.001	0.005	0
g__Deinococcus	0.0066613	0.000178118	0.0210576	0.0006769	0.000913471	0.000723492	0.00131408	0.0012097	0.007	0	0.021	0.001	0.001	0.001	0.001	0.001
g__Ephemeroptericola	0.000122508	0.000175926	0.000182015	0.000206945	0.00169904	0.000572505	0.00173261	0.00131037	0	0	0	0	0.002	0.001	0.002	0.001
g__Quatrionicoccus	0.000176437	0.000150402	0.000221969	0.000437893	0.00143535	0.000973647	0.00117073	0.00147016	0	0	0	0	0.001	0.001	0.001	0.001
g__Pseudonocardia	0.00174554	0.000143826	0.00528747	0.000732794	0.0013004	0.00116073	0.0016873	0.00165468	0.002	0	0.005	0.001	0.001	0.001	0.002	0.002
g__Blautia	0.000414128	0.000133413	0.00258087	0.00142358	0.00657558	0.00431999	0.01653	0.00893616	0	0	0.003	0.001	0.007	0.004	0.017	0.009
g__Parabacteroides	0.000309892	0.000130516	0.000855058	0.000808062	0.00240531	0.00200202	0.00508579	0.0027975	0	0	0.001	0.001	0.002	0.002	0.005	0.003
g__Aeromicrobium	0.00122033	0.000123234	0.00425722	0.000554653	0.00117704	0.000858758	0.00112424	0.00108184	0.001	0	0.004	0.001	0.001	0.001	0.001	0.001
g__Tsuneonella	0.00224523	0.000120494	0.00331908	0.000388	0.000466946	0.000409681	0.00045325	0.000504963	0.002	0	0.003	0	0	0	0	0.001
g__Alistipes	0.000301279	0.000120338	0.000649895	0.000670728	0.00242358	0.00168549	0.00390341	0.00257515	0	0	0.001	0.001	0.002	0.002	0.004	0.003
g__Faecalibacterium	0.000363579	0.000110238	0.00163354	0.00092225	0.00635572	0.00402772	0.0167892	0.0073206	0	0	0.002	0.001	0.006	0.004	0.017	0.007
g__Romboutsia	0.000261114	0.000108437	0.000660359	0.000930823	0.00157556	0.00142544	0.00120498	0.00174817	0	0	0.001	0.001	0.002	0.001	0.001	0.002
g__Mycobacteroides	0.00202025	9.29e-05	0.00352947	0.000270383	0.000302739	0.00036291	0.000327315	0.000357976	0.002	0	0.004	0	0	0	0	0
g__Aquihabitans	0.000369455	9.25e-05	0.000613904	0.00132688	0.00142592	0.00162922	0.00182324	0.00202158	0	0	0.001	0.001	0.001	0.002	0.002	0.002
g__Collinsella	0.000245982	7.49e-05	0.000891683	0.000666784	0.00345337	0.00233155	0.0051284	0.00375206	0	0	0.001	0.001	0.003	0.002	0.005	0.004
g__Phycicoccus	0.000762978	7.22e-05	0.00145818	0.000538365	0.00120248	0.00137033	0.00172367	0.00207767	0.001	0	0.001	0.001	0.001	0.001	0.002	0.002
g__Chamaesiphon	0.000116471	5.25e-05	9.31e-05	0.000149508	0.00132966	0.000478576	0.00225801	0.00147261	0	0	0	0	0.001	0	0.002	0.001
g__Iamia	0.00168163	4.97e-05	0.00250604	0.00064158	0.00116378	0.000960063	0.00100395	0.00112743	0.002	0	0.003	0.001	0.001	0.001	0.001	0.001
g__Dorea	0.000133133	4.67e-05	0.000582036	0.00046224	0.0020173	0.00124729	0.00568405	0.00270388	0	0	0.001	0	0.002	0.001	0.006	0.003
g__Megamonas	0.000170722	4.53e-05	0.000277937	0.000324905	0.000960763	0.000684484	0.00250023	0.00146685	0	0	0	0	0.001	0.001	0.003	0.001
g__Conexibacter	0.0015823	4.51e-05	0.0024729	0.000311017	0.000715228	0.000564937	0.000870014	0.000888252	0.002	0	0.002	0	0.001	0.001	0.001	0.001
g__Mediterraneibacter	0.000130155	3.81e-05	0.000632613	0.000434636	0.00186564	0.00135538	0.00520608	0.00271783	0	0	0.001	0	0.002	0.001	0.005	0.003
g__Coprococcus	0.000103029	3.64e-05	0.000625161	0.000427092	0.00278794	0.00141671	0.00481674	0.00312772	0	0	0.001	0	0.003	0.001	0.005	0.003
g__Ruminococcus	8.11e-05	2.84e-05	0.000493248	0.00031959	0.00166488	0.000951135	0.0041228	0.00232044	0	0	0	0	0.002	0.001	0.004	0.002
g__Roseburia	0.0001114	2.22e-05	0.000456464	0.000250323	0.00168722	0.00104021	0.00488724	0.0021421	0	0	0	0	0.002	0.001	0.005	0.002
